# Supplementary material for: Amyloidogenic determinants are usually not buried
Source: BMC Struct Biol. 2009 Jul 9;9:44. doi: 10.1186/1472-6807-9-44 (PMC2714319; doi:10.1186/1472-6807-9-44)
Supplement: Additional file 4 — Quantitative estimates of total and per-residue accessible surface areas, in Å2, calculated using DSSP [35], for the experimentally determined amyloidogenic determinants, for the theoretically predicted by AMYLPRED amyloidogenic determinants and for other peptides, either 'exposed' to the solvent or 'buried', for the 12 amyloidogenic proteins with experimentally determined 3D-structures of Additional files 1 &2. Details are given in the file. [file 1472-6807-9-44-S4.xls]

## Sheet: Φύλλο1
Additional file 4
First Part of the file
Total accessible surface areas and per-residue accessible surface areas, in Å², calculated with DSSP [ref. 35], with a probe radius of 1.4 Å (which approximates the radius of a water molecule
considered as a sphere), for experimentally found amyloidogenic determinants and for predicted consensus hits by AMYLPRED, for the 7 proteins of Additional file 1, with solved crystal structures,
which contain experimentally found amyloidogenic determinants.
Surface accessibility for these peptides was assessed using a per-residue cut-off of 20 Å² (corresponding to ~2 water molecules per residue).
Premkumar, L. et al. (2005) P.N.A.S, 102 (21), 7493-7498.
The same parameters were calculated for several other peptides of these proteins, either 'exposed' or 'buried' , for comparison.
Other details as in Additional file 1.
Protein	Experimentally determined regions	Total Accessible Surface Area (Å²)	Per residue Accessible Surface Area (Å²)	Predicted Consensus Hits (AMYLPRED)	Total Accessible Surface Area (Å²)	Per residue Accessible Surface Area (Å²)	Other Peptides	Total Accessible Surface Area (Å²)	Per residue Accessible Surface Area (Å²)
1. Prolactin	7-21 GAARCQVTLRDLFDR	1402	1402/15=93.5	11-16 CQVTLR*	548	548/6=91.3	53-66 KAINSCHTSSLATP	830	830/14=59.3
P01236 [29-227]				18-31 LFDRAVVLSHYIHN*	776	776/14=55.4
Signal Peptide	20-34 DRAVVLSHYIHNLSS	759	759/15=50.6	80-89 FLSLIVSILR	119	119/10=11.9	110-116 EAILSKA	321	321/7=45.8
1-28				95-100 LYHLVT*	229	229/6=38.2
PDB code: 1RW5	43-57 RYTHGRGFITKAINS	1221	1221/15=81.4	130-136 MELIVSQ*	290	290/7=41.4	113-128 LSKAVEIEEQTKRLLE	784	784/17=46.1
				167-176 AYYNLLHCLR*	233	233/10=23.3
				186-195 LKLLKCRIIH*	611	611/10=61.1	126-140 LLEGMELIVSQVHPE	804	804/15=53.6
2. Apolipoprotein A-I	1-93 DEPPQSPWDRVKDLATVYVDVLKDSGR DYVSQFEGSALGKQLNLKLLDNWDSVTSTFSK LREQLGPVTQEFWDNLEKETEGLRQEMSKDLEEV	7100	7100/93=76.3	14-22 LATVYVDVL*	444	444/9=49.3	107-112 KWQEEM	325	325/6=54.2
P02647 [25-267]
Signal Peptide				53-58 VTSTFS*	198	198/6=33	129-134 GARQKL	416	416/6=69.3
1-18
Propeptide				69-72 QEFW*	340	340/4=85	198-205 EHLSTLS	429	429/7=61.3
19-24
PDB code: 2A01				227-232 VSFLSA*	401	401/6=66.8
3. Transthyretin	10-19 CPLMVKVLDA	296	296/10=29.6	11-17 PLMVKVL*	155	155/7=22.1	64-71 FVEGIYKVE	336	336/9=37.3
P02766 [21-147]				26-34 INVAVHVFR*	343	343/9=38.1
Signal Peptide	105-115 YTIAALLSPYS	461	461/11=41.9	92-96 EVVFT*	282	282/5=56.4	40-46 TWEPFAS	476	476/7=68
1-20				105-111 YTIAALL*	168	168/7=24
PDB code: 1ΒΜΖ				118-122 TTAVV*	349	349/5=69.8	74-83 DTKSYWKALG	502	502/10=50.2
4. Lactoferrin	538-545 NAGDVAFV	180	180/8=22.5	6-10 VQWCA	70	70/5=14	31-38 GPPVSCIK	234	234/8=29.3
P02788 [20-710]				19-22 CFQW*	174	174/4=43.5
Signal Peptide				44-48 QCIQA*	130	130/5=26	198-205 CLRDGAGD	311	311/8=38.9
1-19				91-98 HYYAVAVV	62	62/8=7.8
PDB code: 1CB6				150-155 ARFFSA*	205	205/6=34.2	351-358 GEQELRKC	398	398/8=49.7
				254-258 AVVAR	14	14/5=2.8
				266-271 AIWNLL*	129	129/6=21.5	668-675 VAGITNLK	276	276/8=34.5
				286-290 FQLFG*	146	146/5=29.2
				343-351 ARVVWCAVG **	172	172/9=19.1
				381-385 IALVL	53	53/5=10.6	395-402 DGGYVYTA	31	31/8=3.9
				406-410 GLVPV	67	67/5=13.4
				434-442 GYLAVAVVR	83	83/9=9.2	458-465 SCHTAVDR	72	72/8=9
				473-478 MGLLFN*	247	247/6=41.2
				504-508 CALCI*	112	112/5=22.4	466-473 TAGWNIPM	39	39/8=4.9
				532-534 FRC	41	41/3=13.6
				542-551 VAFVKDVTVL	74	74/10=7.4	594-601 APNHAVVS	36	36/8=4.5
				569-576 ADFALLCL *	201	201/8=25.1
				589-593 CHLAM*	191	191/5=38.2
				610-615 KQVLLH*	338	338/6=56.3
				630-635 KFCLFQ*	248	248/6=41.3
				640-644 NLLFN	55	55/5=5.5
5. Gelsolin	183-210 FNNGDCFILDLGNNIHQWCGSNSNRYER	821	821/28=29.3	42-46 QIWRV	58	58/5=11.6	292-314 NPFAQGALRSEDCFILDHGKDGK	799	799/22=36.3
P06396 [28-782]				67-72 AYVILK	45	45/6=7.5
Signal Peptide				83-90 YDLHYWLG	60	60/8=7.5	50-61 DLVPVPPNLYGDF	496	496/13=38.1
1-27				100-106 AAAIFTV**	132	132/7=18.8
PDB code: 2FGH				128-134 ATFLGYF*	150	150/7=21.4	284-289 VVSLVA	348	348/6=58
				157-163 VVVQRLF*	395	395/7=56.4
				186-192 GDCFILD	40	40/7=5.7	611-617 PDSFWEA	455	455/7=65
				243-247 MLQVL*	283	283/5=56.6
				303-308 DCFILD	34	34/6=5.6
				361-366 LFKQFF	99	99/6=16.5	558-580 AGALNSNDAFVLKTPSAAYLWVG	497	497/22=22.5
				445-453 DSYIILYNY	69	69/9=7.6
				461-466 QIIYNW	56	56/6=9.3	657-685 VPGEFMQEDLATDDVMLLDTWDQVFVWVG	526	526/28=18.8
				480-484 AILTA*	260	260/5=52
				507-513 HLMSLFG	95	95/7=13.5	715-733 TPITVVKQGFEPPSFVGWF	301	301/18=16.7
				574-580 AAYLWVG	82	82/7=11.7
				594-599 LLRVLR*	476	476/6=79.3
				641-645 RLFAC	53	53/5=10.6
				652-654 FVI*	138	138/3=46
				671-676 VMLLDT	13	13/6=2.1
				679-684 QVFVWV	20	20/6=3.3
				729-735 FVGWFLG*	247	247/7=35.2
6. Lysozyme C	49-64 DRSTDYGIFQINSRYW	506	506/16=31.6	25-33 LANWMCLAK	119	119/9=13.2	6-14 CELARTLKR	494	494/9=54.8
P61626 [19-148]				55-59 GIFQI	15	15/5=3
Signal Peptide				61-65 SRYWC*	187	187/5=37.4	85-100 LQDNIADAVACAKRVV	606	606/16=37.9
1-18				76-80 ACHLS*	295	295/5=59
PDB code: 1LZ1				82-84 SAL*	96	96/3=32	90-94 ADAVA	168	168/5=33.6
				107-114 RAWVAWRN*	463	463/8=57.9
7. β2-Microglobulin	20-41 SNFLNCYVSGFHPSDIEVDLLK	722	722/22=32.8	21-29 NFLNCYVSG*	183	183/9=20.3	25-36 CYVSGFHPSDIE	519	519/12=43.3
P61769 [21-119]
Signal Peptide	59-71 DWSFYLLYYTEFT	735	735/13=56.5	60-69 WSFYLLYYTE*	479	479/10=47.9	38-43 VDLLKN	180	180/6=30
1-20
PDB code: 1LDS	72-99 PTEKDEYACRVNHVTLSQPKIVKWDRDM	1805	1805/25=72.2	79-83 ACRVN*	121	121/5=24.2	82-89 RVNHVTLS	405	405/8=50.6
Second Part of the file
Total accessible surface areas and per-residue accessible surface areas, in Å², calculated with DSSP [ref. 35], with a probe radius of 1.4 Å (which approximates the radius of a water molecule
considered as a sphere), for predicted consensus hits by AMYLPRED, for the 5 proteins of Additional file 2, with solved crystal structures,
Surface accessibility for these peptides was assessed using a per-residue cut-off of 20 Å² (corresponding to ~2 water molecules per residue).
(Premkumar, L. et al. (2005) P.N.A.S, 102 (21), 7493-7498).
The same parameters were calculated for other peptides of these proteins, either 'exposed' or 'buried' , for comparison.
Other details as in Additional file 2.
Protein	Predicted Consensus Hits (AMYLPRED)	Total Accessible Surface Area (Å²)	Per residue Accessible Surface Area (Å²)	Other Peptides	Total Accessible Surface Area (Å²)	Per residue Accessible Surface Area (Å²)
1. Cystatin C	47-51 LQVVR*	658	658/5=131.6	86-91 HDQPHL	615	615/6=102.5
P01034 [27-146]	56-65 IVAGVNYFLD*	934	934/10=93.4	66-74 VELGRTTCT	575	575/9=63.8
Signal Peptide	95-105 AFCSFQIYAVP*	430	430/11=39.1
1-26
PDB code: 1G96
2. Insulin	5-6 HL*	243	243/2=121,5
P013018 [25-54 / 90-110]	12-19 VEALYLVC*	502	502/8=62,75
Signal Peptide	23-27 GFFYT*	338	338/5=67,6
1-24
Propeptide	75-81 ICSLYQL*	500	500/7=71,4
57-87
PDB code: 1ZNJ
3. Superoxide dismutase	3-4 KA*	83	83/2=41.5	14-20 VQGIINF	258	258/7=36.8
P00441 [2-154]	43-48 HGFHVH	2	2/6=0.3
Initiator methionine removed	111-119 CIIGRTLVV*	181	181/9=20.1	79-85 RHVGDLG	34	34/7=4.8
PDB code: 2C9V	144-151 LACGVIGI*	299	299/8=37.4
				116-120 TLVVH	7	7/5=1.4
4. Immunoglobulin heavy chain	26-30 GCLVK*	127	127/5=25.4	62-70 LYSLSSVVT	256	256/9=28.4
P01857 [1-330]	79-84 QTYICN*	261	261/6=43.5
PDB code: 1HZH	142-148 VTCVVVD*	138	138/7=19.7
	157-163 KFNWYVD*	379	379/7=54.1
	183-194 YRVVSVLTVLHQ*	516	516/12=43	246-250 VSLTC	52	52/5=10.4
	247-254 SLTCLVKG*	159	159/8=19.9
	285-292 GSFFLYSK*	309	309/8=38.6
	306-310 FSCSV	10	10/5=2
5. Immunoglobulin light chain k	28-32 SVLYS*	310	310/5=62	68-72 FSGSG	162	162/5=32.4
P01625 [1-114]	38-43 YLAWYQ**	110	110/6=18.3	19-23 ATINC	111	111/5=22.2
PDB code: 1LVE	51-59 KLLIYWAST*	404	404/9=44.8
	77-83 FTLTISS*	159	159/7=22.7
	89-99 VAVYYCQQYYS*	332	332/11=30.2
