# Supplementary material for: Amyloidogenic determinants are usually not buried
Source: BMC Struct Biol. 2009 Jul 9;9:44. doi: 10.1186/1472-6807-9-44 (PMC2714319; doi:10.1186/1472-6807-9-44)
Supplement: Additional file 5 — Quantitative estimates of total and per-residue accessible surface areas, in Å2, calculated using DSSP [35], for 'exposed' to the surface peptides (generally of comparable length with those of experimentally determined amyloidogenic determinants), taken from the structures of 9 non-amyloidogenic globular proteins, belonging to the structural classes: alpha, beta, alpha+beta, alpha/beta. Details are given in the file. [file 1472-6807-9-44-S5.xls]

## Sheet: Sheet1
Additional file 5
Total accessible surface areas and per-residue accessible surface areas, in Å², calculated with DSSP [ref. 35],
with a probe radius of 1.4 Å (which approximates the radius of a water molecule considered as a sphere),
for some peptides found on the surface of 9 globular proteins with solved crystal structures,
which belong to the alpha, beta, alpha+beta and alpha/beta classes of globular proteins, taken from PDB (Protein Data Bank).
Surface accessibility for these peptides was assessed using a per-residue cut-off of 20 Å² (corresponding to ~2 water molecules per residue).
Per-residue accessible surface areas can be compared to those of observed and predicted amyloidogenic determinants given
in Additional file 4.
Protein	Peptide	Total Accessible Surface Area (Å²)	Per residue Accessible Surface Area (Å²)
1. Nuclear receptor ROR-alpha	274-288 EHLAQNISKSHLETC	727	727/15=48.5
PDB code: 1N83	475-484 STLRALCGRH	399	399/10=39.9
2.Human myo-Inositol oxygenase	48-57 HTHQTVDFVR	383	383/10=38.3
PDB code: 2IBN	223-237 YPWHTGRDYQQLCSQ	649	649/15=43.3
3. Concanavalin A	71-81 DSATVSYDVDL	574	574/11=52.2
PDB code: 1CJP	137-146 QKDLILQGDA	500	500/10=50
4. Beta-Trypsin	144-153 TKSSGTSYPD	727	727/10=72.7
PDB code: 1N6X	234-242 YVSWIKQTI	453	453/9=50.3
5. Papain	104-113 AAKTDGVRQV	536	536/10=53.6
PDB code: 1KHQ	120-128 ALLYSIANQ	310	310/9=34.4
6. Thermolysin	279-287 SNFSQLRAA	315	315/9=35
PDB code: 1KEI	297-304 GSTSQEVA	440	440/8=55
7. Flavodoxin	64-74 SEFEPFIEEIS	511	511/11=46.5
PDB code:1FLD	98-108 DFEERMNGYGC	575	575/11=52.3
8. Adenylate kinase	43-57 TPLGLQAKQYMDRGD	954	954/15=63.6
PDB code:1ZIN	90-101 VAQAEALETMLA	436	436/12=36.3
9. Triosephosphate isomerase	142-153 VVFQETKAIADN	509	509/12=42.4
PDB code: 1TIM	212-223 VTGGNCKELASQ	482	482/12=40.2
